# Supplementary material for: An Assessment of the Climate Change Impacts on the Distribution of the Glacial Relict Woodpecker Three-Toed Woodpecker Picoides tridactylus
Source: Animals (Basel). 2024 Jun 26;14(13):1879. doi: 10.3390/ani14131879 (PMC11240539; doi:10.3390/ani14131879)
Supplement: Supplementary file 1 [file animals-14-01879-s001.zip]

Archive with 1 entries (1 files):
- animals-3026212-supplementary.pdf
